# Supplementary material for: pH Distribution along Growing Fungal Hyphae at Microscale
Source: J Fungi (Basel). 2022 Jun 3;8(6):599. doi: 10.3390/jof8060599 (PMC9224906; doi:10.3390/jof8060599)
Supplement: Supplementary file 1 [file jof-08-00599-s001.zip]

Archive with 1 entries (1 files):
- jof-1746051-supplementary.pdf
